# Supplementary material for: Differential roles of human CD4+ and CD8+ regulatory T cells in controlling self-reactive immune responses
Source: Nat Immunol. 2025 Jan 13;26(2):230–9. doi: 10.1038/s41590-024-02062-x (PMC11785521; doi:10.1038/s41590-024-02062-x)
Supplement: Supplementary file 3 — List of genes targeted by gRNA sequences and negative control sequence. [file 41590_2024_2062_MOESM3_ESM.xlsx]

## Sheet: Table 1
Target	Sequence
FOXP3 guide #1	CGGCCCUGGAAGGUUCCCCC + Synthego modified EZ Scaffold
FOXP3 guide #2	UGGGCGAGGCUCCUGGGGAU + Synthego modified EZ Scaffold
FOXP3 guide #3	CCGAUGCCCAACCCCAGGCC + Synthego modified EZ Scaffold
GZMB guide #1	GCACGAAGUCGUCUCGUAUC + Synthego modified EZ Scaffold
GZMB guide #2	GAUCAUAAGAUAAGCCAUGU + Synthego modified EZ Scaffold
GZMB guide #3	UUUCCUUCAGGGGAGAUCAU + Synthego modified EZ Scaffold
Scrambled (negative control)	GCACUACCAGAGCUAACUCA + Synthego modified EZ Scaffold
