# Supplementary material for: Differential roles of human CD4+ and CD8+ regulatory T cells in controlling self-reactive immune responses
Source: Nat Immunol. 2025 Jan 13;26(2):230–9. doi: 10.1038/s41590-024-02062-x (PMC11785521; doi:10.1038/s41590-024-02062-x)
Supplement: Supplementary file 4 — List of peptide sequences used as epitopes for spheromers to measure percentages of CD8+ and CD4+ cells from stimulated tonsil organoids. [file 41590_2024_2062_MOESM4_ESM.xlsx]

## Sheet: Sheet1
HLA-restriction	Protein	ID	Peptides sequences
HLA-A*02:01	SMCY (male specific)	human SMCY 311-319	FIDSYICQV
	Fructose bisphosphate aldolase	human FBA 216-224	ALSDHHIYL
	Keratin	human KER 307-315	ALLNIKVKL
	Preproinsulin	human PPI 2-10	ALWMRLLPL
	Glutamic acid decarboxylase 65	human GAD65 114-123	VMNILLQYVV
	Hepatitis C virus	human HCV NS3 1406-1415	KLVALGINAV
HLA-DRB1*04:01	influenza hemagglutinin antigen	human HA 306-318	GGPKYVKQNTLKLAT
	citrullinated Fibrinogen A antigen	human Fib 171-185	VDIDIKI(CIT)SC(CIT)GSCS
	preproinsulin	human Ppins 73-90	GAGSLQPLALEGSLQKRG
	gp100	human gp100 44-59	WNRQLYPEWTEAQRLD
