# Supplementary material for: Differential roles of human CD4+ and CD8+ regulatory T cells in controlling self-reactive immune responses
Source: Nat Immunol. 2025 Jan 13;26(2):230–9. doi: 10.1038/s41590-024-02062-x (PMC11785521; doi:10.1038/s41590-024-02062-x)
Supplement: Supplementary file 5 — Statistical source data. [file 41590_2024_2062_MOESM5_ESM.xlsx]

## Sheet: 1A
CD4+ Tregs
PBMCs	14.37	13.93	10.59	11.38	12.4	13	13.49
Tonsils	8.92	9.44	6.82	5.2	5.52	5.46	9.15
CD25-CD4+ Tregs
PBMCs	16.2556	19.3856	43.4018	35.9615	33.6957	30.5861	18.0328
Tonsils	45.9986	37.3295	35.9773	48.6819	40.7258	32.6154	40.6968

## Sheet: 1B
Tfr
PBMCs	1.09	1.58	2.01	2.38	2.09	1.57	2.19
Tonsils	11.1	8.76	5.57	8.3	7.54	6.9	7.6

## Sheet: 1C
CD8+ Tregs
PBMCs	19.46	4.43	2.55	1.27	4.91	3.2	1.74
Tonsils	3.68	2.5	2.553	2.43	3.55	1.24	5.1
granzymeB+ CD8+ Tregs
PBMCs	84.9	83.3	46.6	58.8	79.1	57.8	8.33
Tonsils	22.2	25.3	7.89	13.9	13.1	12.6	3.67
