# Supplementary material for: Differential roles of human CD4+ and CD8+ regulatory T cells in controlling self-reactive immune responses
Source: Nat Immunol. 2025 Jan 13;26(2):230–9. doi: 10.1038/s41590-024-02062-x (PMC11785521; doi:10.1038/s41590-024-02062-x)
Supplement: Supplementary file 6 — Statistical source data. [file 41590_2024_2062_MOESM6_ESM.xlsx]

## Sheet: 2A
activated CD4 T cells
WT	1	1	1	1	1	1
FOXP3 KO	0.949749	2.73408	1.46725	1.55779	1.55319	2.17544
GZMB KO	2.10553	3.24594	1.63319	1.20603	1.3921	2.93567
activated TFH
WT	1	1	1	1	1	1
FOXP3 KO	0.775281	1.96213	1.28942	1.21408	1.93596	1.63951
GZMB KO	1.61798	2.56454	1.08639	1.28152	1.71921	1.40741
activated CD8 T cells
WT	1	1	1	1	1	1
FOXP3 KO	2.06993	4.45271	1.55649	2.81188	4.37288	3.23214
GZMB KO	2.98601	5.50478	1.74895	2.63366	3	5.28571

## Sheet: 2B
plasmablast
WT	1	1	1	1	1	1
FOXP3 KO	0.736196	2.15132	1.17829	2.36478	5.39412	2.60829
GZMB KO	1.89571	1.98684	1.25581	3.52201	4.52353	3.53456
germinal center B cells
WT	1	1	1	1	1	1
FOXP3 KO	0.836466	3.13426	1.32026	1.40789	1.40991	1.13487
GZMB KO	4.26692	2.91204	1.55556	1.60088	1.40991	1.28947

## Sheet: 2C
activated CD4+T
KO in CD8- T cells	WT	1	1	1	1	1
	KO	1.14699	2.38488	1.77011	1.71831	1.17647
KO in CD8- T cells	WT	1	1	1	1	1
	KO	1.13216	1.46648	1.41256	1.76923	1.20996
activated Tfh
KO in CD8- T cells	WT	1	1	1	1	1
	KO	1.43448	0.842056	1.002	1.02338	1.58491
KO in CD8- T cells	WT	1	1	1	1	1
	KO	0.786364	2.26	1.6828	2.44444	1.81579
activated CD8+ T cells
KO in CD8- T cells	WT	1	1	1	1	1
	KO	1.85921	1.79474	2.8	1.77236	1.15982
KO in CD8- T cells	WT	1	1	1	1	1
	KO	1.85742	1.35829	2.43243	1.70769	1.40291

## Sheet: 2D
plasmablast
KO in CD8- T cells	WT	1	1	1	1	1
	KO	3.01031	3.01316	2.11429	2.52632	1.32258
KO in CD8+ T cells	WT	1	1	1	1	1
	KO	1.50888	3.5913	2.77273	3	1.66667
germinal center B cells
KO in CD8- T cells	WT	1	1	1	1	1
	KO	1.425	1.02516	3.11438	2.00699	1.44609
KO in CD8-+T cells	WT	1	1	1	1	1
	KO	0.994764	1.45045	2.6516	2.22772	1.16284

## Sheet: 2E
plasmablast
WT	1	1	1	1	1
GZMB KO	3.0101	1.8	1.93548	2.34965	1.3544
GCXCR5 depletion+GZMB KO	0.909091	0.66	0.709677	1.45455	0.837912
germinal center B cells
WT	1	1	1	1	1
GZMB KO	2.10569	1.93548	1.80964	1.29132	1.56047
GCXCR5 depletion+GZMB KO	1.78862	0.709677	0.850254	0.851541	0.752926
