# Supplementary material for: Differential roles of human CD4+ and CD8+ regulatory T cells in controlling self-reactive immune responses
Source: Nat Immunol. 2025 Jan 13;26(2):230–9. doi: 10.1038/s41590-024-02062-x (PMC11785521; doi:10.1038/s41590-024-02062-x)
Supplement: Supplementary file 7 — Statistical source data. [file 41590_2024_2062_MOESM7_ESM.xlsx]

## Sheet: Sheet1
PR3	PBS															LAIV															LAIV+Autoantigens
WT	1	1	1	1	1	1	1	1	1	1	1	1	1	1	1	1.653	1.034	1.023	1.455	1.098	0.561	1.567	1.234	1.456	1.345	1.098	1.156	1.345	1.567	1.098	1.231	1.243	1.565	1.344	0.678	1.022	2.245	1.987	1.231	1.214	1.453	1.345	1.456	1.445	1.009
FOXP3 KO	1	1	1	1	1	1	1	1	1	1	1	1	1	1	1	2.234	1.654	1.234	1.334	1.233	0.987	3.123	3.097	2.213	1.542	1.341	1.987	1.543	1.234	1.532	4.987	3.556	4.567	3.567	1.566	2.456	6.987	6.543	5.356	4.678	4.321	5.876	5.234	3.098	1.678
GZMB KO	1	1	1	1	1	1										2.567	2.456	2.334	1.456	1.023	1.097										2.987	2.567	2.456	1.456	1.345	1.098
Histone	PBS															LAIV															LAIV+Autoantigens
WT	1	1	1	1	1	1	1	1	1	1	1	1	1	1	1	1.234	1.34	1.231	0.987	0.642	0.788	1.847	1.19	1.223	1.22	1.401	0.931	1.23	0.923	0.83	1.134	1.098	1.345	1.123	0.821	0.558	1.234	0.976	1.321	1.234	1.098	0.89	1.344	1.012	0.978
FOXP3 KO	1	1	1	1	1	1	1	1	1	1	1	1	1	1	1	1.234	1.234	1.083	1.543	1.023	0.456	2.456	2.345	1.448	1.543	1.876	0.987	2.053	1.448	0.857	3.023	2.897	2.456	1.567	2.344	1.223	5.987	5.876	4.776	3.898	3.566	2.847	2.568	1.04	2.344
GZMB KO	1	1	1	1	1	1										2.369	1.865	1.5566	1.646	1.234	0.987										2.334	2.68	1.986	1.234	1.223	1.098
dsDNA	PBS															LAIV															LAIV+Autoantigens
WT	1	1	1	1	1	1	1	1	1	1	1	1	1	1	1	0.762	0.876	0.783	1.321	0.789	0.761	0.906	1.061	1.511	1.073	1.245	1.098	1.293	1.197	0.875	1.234	1.033	1.021	1.202	0.988	0.717	1.234	1.245	1.345	1.023	1.293	1.098	1.345	1.025	0.988
FOXP3 KO	1	1	1	1	1	1	1	1	1	1	1	1	1	1	1	2.345	1.378	0.981	1.008	1.072	1.023	1.345	1.451	1.448	2.041	3.276	1.456	1.045	3.981	1.234	6.671	1.456	3.456	1.219	1.211	1.342	8.812	6.823	5.976	6.346	4.345	3.456	1.986	2.971	1.567
GZMB KO	1	1	1	1	1	1										1.127	1.345	1.234	1.452	0.896	1.012										2.731	2.134	1.778	1.345	1.099	1.003
snRNP	PBS															LAIV															LAIV+Autoantigens
WT	1	1	1	1	1	1	1	1	1	1	1	1	1	1	1	1.098	0.986	1.212	0.456	0.987	0.876	1.543	1.321	1.432	0.934	1.045	1.345	1.023	1.098	1.987	1.053	0.877	1.035	0.876	1.098	0.987	1.324	1.456	1.234	0.864	1.344	1.234	1.345	1.087	1.134
FOXP3 KO	1	1	1	1	1	1	1	1	1	1	1	1	1	1	1	1.456	1.543	1.456	1.987	1.109	0.987	4.512	2.513	1.543	1.345	1.433	1.456	1.345	1.876	1.345	6.567	3.987	4.456	3.566	1.987	1.678	7.322	6.541	5.324	4.579	3.876	3.456	3.123	3.234	3.543
GZMB KO	1	1	1	1	1	1										2.543	1.456	0.986	1.145	1.023	0.987										3.097	1.987	2.354	1.432	1.542	1.543
