# Supplementary material for: Differential roles of human CD4+ and CD8+ regulatory T cells in controlling self-reactive immune responses
Source: Nat Immunol. 2025 Jan 13;26(2):230–9. doi: 10.1038/s41590-024-02062-x (PMC11785521; doi:10.1038/s41590-024-02062-x)
Supplement: Supplementary file 8 — Statistical source data. [file 41590_2024_2062_MOESM8_ESM.xlsx]

## Sheet: Sheet1
	PBS					LAIV					LAIV+A
WT	1	1	1	1	1	0.84	0.91	0.599237	1.15455	1.16438	0.8	1	0.973282	1.2	1.11644
FOXP3 KO	1	1	1	1	1	1.09524	1.43939	1.09852	1.56627	1.15441	2	3.33333	2.65025	2.10843	1.69853
GZMB KO	1	1	1	1	1	1.16667	1.27273	1.04545	1.22951	1.22535	1.27778	1.19481	1.54545	1.41803	1.40845
