# Supplementary material for: Differential roles of human CD4+ and CD8+ regulatory T cells in controlling self-reactive immune responses
Source: Nat Immunol. 2025 Jan 13;26(2):230–9. doi: 10.1038/s41590-024-02062-x (PMC11785521; doi:10.1038/s41590-024-02062-x)
Supplement: Supplementary file 9 — Statistical source data. [file 41590_2024_2062_MOESM9_ESM.xlsx]

## Sheet: 5A
	PBS			LAIV			LAIV+A
WT	1	1	1	1.38393	0.9	1.54839	1.38393	1.85	1.32258
FOXP3 KO	1	1	1	1.20909	1.77273	1.12195	2.29091	3.13636	1.29268
GZMB KO	1	1	1	3.45652	0.916667	1.91304	3.45652	3.41667	2.6087

## Sheet: 5B
	PBS				LAIV				LAIV+A
WT	1	1	1	1	1.11538	1.26667	0.953125	1.03226	1.03846	1.28333	0.75	0.935484
FOXP3 KO	1	1	1	1	1.08333	1.18462	1.20339	1.20588	1.20833	1.09231	1.37288	1.14706
GZMB KO	1	1	1	1	0.694444	1.15789	1.65625	3.23077	3.61111	1.61404	3.1875	3.76923

## Sheet: 5D
Autoreactive CD4+
WT					KO					KO + KIR+					KO + KIR-
1	1	1	1	1	3.44828	2.53731	2.1519	2.4359	1.5	1.56897	0.746269	1.77215	1.41026	0.5	3.44828	2.23881	1.51899	1.92308	1.16667
HA+ CD4+. T cells
WT					KO					KO-KIR+					KO-KIR-
1	1	1	1	1	2.16667	0.625	0.466667	1.07692	0.888889	1.25	0.625	1.33333	1.69231	0.740741	0.833333	0.625	1	2.07692	0.555556
