# Supplementary material for: Differential roles of human CD4+ and CD8+ regulatory T cells in controlling self-reactive immune responses
Source: Nat Immunol. 2025 Jan 13;26(2):230–9. doi: 10.1038/s41590-024-02062-x (PMC11785521; doi:10.1038/s41590-024-02062-x)
Supplement: Supplementary file 10 — Statistical source data. [file 41590_2024_2062_MOESM10_ESM.xlsx]

## Sheet: Sheet1
	t1/2 (mins)
	WT	GZMB KO	FOXP3 KO
	29.7934	n.d.	271.765
	47.0143	n.d.	220.281
	23.684	n.d.	24.1799
	27.1019	n.d.	54.2024
	18.8892	19.2106	19.872
	30.5224	33.763	177.583
	16.4191	22.3659	302.594
	27.6137	123.305	410.594
	21.2102	81.2865	126.812
n.d. = not determined
