# Supplementary material for: Differential roles of human CD4+ and CD8+ regulatory T cells in controlling self-reactive immune responses
Source: Nat Immunol. 2025 Jan 13;26(2):230–9. doi: 10.1038/s41590-024-02062-x (PMC11785521; doi:10.1038/s41590-024-02062-x)
Supplement: Supplementary file 11 — Statistical source data. [file 41590_2024_2062_MOESM11_ESM.xlsx]

## Sheet: 7B
PR3-specific B cells
Male						Female
0.067	0.1	0.065	0.09	0.073	0.091	0.075	1.16	0.091	0.13	0.12	0.43
snRNP-specific B cells
Male							Female
0.029	0.022	0.028	0.02	0.024	0.03	0.038	0.028	0.087	0.03	0.054	0.029	0.19	0.11
Histone-specific B cells
Male						Female
0.027	0.028	0.021	0.02	0.025	0.063	0.073	0.14	0.047	0.054	0.081	0.067

## Sheet: 7C
			LAIV+dsDNA	LAIV+PR3	LAIV+snRNP	LAIV+histone
	SEX	Age	Fold change O.D compaed to PBS
Control	F	29	1.234	1.231	1.053	1.134
Control	F	9	1.033	1.243	0.877	1.098
Control	M	23	1.021	1.565	1.035	1.345
Control	M	22	1.202	1.344	0.876	1.123
Control	F	7	0.988	0.678	1.098	0.821
Control	M	4	0.717	1.022	0.987	0.558
Control	F	60	1.234	2.245	1.324	1.234
Control	F	49	1.245	1.987	1.456	0.976
Control	F	50	1.345	1.231	1.234	1.321
Control	M	63	1.023	1.214	0.864	1.234
Control	M	66	1.293	1.453	1.344	1.098
Control	M	53	1.098	1.345	1.234	0.89
Control	F	16	1.345	1.456	1.345	1.344
Control	M	15	1.025	1.445	1.087	1.012
Control	M	14	0.988	1.009	1.134	0.978
GZMBKO	F	29	2.731	2.987	3.097	2.334
GZMBKO	F	9	2.134	2.567	1.987	2.68
GZMBKO	M	23	1.778	2.456	2.354	1.986
GZMBKO	M	22	1.345	1.456	1.432	1.234
GZMBKO	F	7	1.099	1.345	1.542	1.223
GZMBKO	M	4	1.003	1.098	1.543	1.098
FOXP3KO	F	29	6.671	4.987	6.567	3.023
FOXP3KO	F	9	1.456	3.556	3.987	2.897
FOXP3KO	M	23	3.456	4.567	4.456	2.456
FOXP3KO	M	22	1.219	3.567	3.566	1.567
FOXP3KO	F	7	1.211	1.566	1.987	2.344
FOXP3KO	M	4	1.342	2.456	1.678	1.223
FOXP3KO	F	60	8.812	6.987	7.322	5.987
FOXP3KO	F	49	6.823	6.543	6.541	5.876
FOXP3KO	F	50	5.976	5.356	5.324	4.776
FOXP3KO	M	63	6.346	4.678	4.579	3.898
FOXP3KO	M	66	4.345	4.321	3.876	3.566
FOXP3KO	M	53	3.456	5.876	3.456	2.847
FOXP3KO	F	16	1.986	5.234	3.123	2.568
FOXP3KO	M	15	2.971	3.098	3.234	1.04
FOXP3KO	M	14	1.567	1.678	3.543	2.344
