# Supplementary material for: Differential roles of human CD4+ and CD8+ regulatory T cells in controlling self-reactive immune responses
Source: Nat Immunol. 2025 Jan 13;26(2):230–9. doi: 10.1038/s41590-024-02062-x (PMC11785521; doi:10.1038/s41590-024-02062-x)
Supplement: Supplementary file 12 — Statistical source data. [file 41590_2024_2062_MOESM12_ESM.xlsx]

## Sheet: S2.C
CD4+CD38 MFI FC
WT						FOXP3 KO						GZMB KO
1	1	1	1	1	1	1.03095	2.05806	1.02715	3.75242	6.40359	2.06066	1.87353	2.32903	1.24811	2.05574	4.12453	3.04296
CD8+ CD38 MFI FC
WT						FOXP3 KO						GZMB KO
1	1	1	1	1	1	1.40769	2.80933	1.72744	9.24322	2.21496	4.67714	3.4641	4.0568	2.15343	6.82864	8.14643	8.14172

## Sheet: S2.D
Fold Change(CD38 MFI /CD27+CD4+T cells)
WT						FOXP3 KO						GZMB KO
1	1	1	1	1	1	1.09369	1.94472	1.15291	3.59183	6.7065	1.94543	2.17391	2.15075	1.34633	1.94406	4.13446	2.84183
Fold Change(CD38 MFI /CD27+CD8+T cells)
WT						FOXP3 KO						GZMB KO
1	1	1	1	1	1	1.50521	3.09816	1.76648	5.09133	0.731734	5.27383	4.36979	4.45808	2.2467	3.76101	0.696628	1.52525
