# Supplementary material for: Differential roles of human CD4+ and CD8+ regulatory T cells in controlling self-reactive immune responses
Source: Nat Immunol. 2025 Jan 13;26(2):230–9. doi: 10.1038/s41590-024-02062-x (PMC11785521; doi:10.1038/s41590-024-02062-x)
Supplement: Supplementary file 13 — Statistical source data. [file 41590_2024_2062_MOESM13_ESM.xlsx]

## Sheet: Sheet1
Control-NS	Control-A	FOXP3KO-NS	FOXP3KO-A
1	1.27273	1	1.06769
1	1.07353	1	1.21788
1	0.913043	1	1.21676
1	1.05263	1	1
