# Supplementary material for: Differential roles of human CD4+ and CD8+ regulatory T cells in controlling self-reactive immune responses
Source: Nat Immunol. 2025 Jan 13;26(2):230–9. doi: 10.1038/s41590-024-02062-x (PMC11785521; doi:10.1038/s41590-024-02062-x)
Supplement: Supplementary file 14 — Statistical source data. [file 41590_2024_2062_MOESM14_ESM.xlsx]

## Sheet: Sheet1
CD4+Treg percentage
NS					LAIV					LAIV+A
1	1	1	1	1	0.71746	0.720388	0.762376	0.741697	0.700599	0.754762	0.792233	0.694169	0.801968	0.790419
CD8+Treg/KIR percentage
NS					LAIV					LAIV+A
1	1	1	1	1	0.835714	0.896907	1.04614	0.945906	1.10945	1.77857	1.67526	1.2693	0.858187	1.24129
activated CD4+ Tregs
NS					LAIV					LAIV+A
1	1	1	1	1	1.17085	1.54348	0.973523	1.32517	1.16716	1.28643	1.62112	1.10794	1.77622	1.29254
activated CD8+ Tregs
NS					LAIV					LAIV+A
1	1	1	1	1	2.10976	2.27928	3.26531	1.06415	3.0045	3.23577	5.43243	2.71309	1.08302	1.5
