# Supplementary material for: Differential roles of human CD4+ and CD8+ regulatory T cells in controlling self-reactive immune responses
Source: Nat Immunol. 2025 Jan 13;26(2):230–9. doi: 10.1038/s41590-024-02062-x (PMC11785521; doi:10.1038/s41590-024-02062-x)
Supplement: Supplementary file 15 — Statistical source data. [file 41590_2024_2062_MOESM15_ESM.xlsx]

## Sheet: Sheet1
	PBS				LAIV				LAIV+A
WT	1	1	1	1	1.15789	2.1	4.83333	1.03226	0.631579	1.6	5	0.967742
FOXP3 KO	1	1	1	1	1.41667	3.6875	3.8125	1.20588	2	3.9375	3.5	1.17647
GZMB KO	1	1	1	1	2.09091	1.75	3.375	3.23077	2.09091	3.41667	4.5625	3.69231
